# Supplementary material for: Zeroing In on Mindfulness Facets: Similarities, Validity, and Dimensionality across Three Independent Measures
Source: PLoS One. 2016 Apr 7;11(4):e0153073. doi: 10.1371/journal.pone.0153073 (PMC4824528; doi:10.1371/journal.pone.0153073)
Supplement: S1 Data — (ZIP) [file pone.0153073.s001.zip]

Archive with 1 entries (1 files):
- S1 Data.sav
